# Supplementary material for: Reduced autobiographical memory specificity is associated with impaired discrimination learning in anxiety disorder patients
Source: Front Psychol. 2015 Jul 1;6:889. doi: 10.3389/fpsyg.2015.00889 (PMC4487172; doi:10.3389/fpsyg.2015.00889)
Supplement: Supplementary file 1 [file DataSheet1.XLSX]

## Sheet: Data
Participant number	Counterbalancing	CODE (healthy or patient)	Sex	Group_healthy_anxiety	Group_healthy_anxietynoPD_PD	Group_healthy_anxietyNoMDD_anxietyMDD	Age	Primary diagnosis (+comorbidity diagnoses)	AMT_1	AMT_2	AMT_3	AMT_4	AMT_5	AMT_6	AMT_7	AMT_8	AMT_9	AMT_10	n_Specific	n_No_response(omissions)	n_Repsonses	proportion_Specific_no_omissions_in_denominator	median_split_proportion_Specific_healthy	median_split_proportion_Specific_patients	Expectancy_PreAcq_S+_1	Expectancy_PreAcq_S+_2	Expectancy_PreAcq_S+_3	Expectancy_PreAcq_S-1	Expectancy_PreAcq_S-2	Expectancy_PreAcq_S-3	Expectancy_Acq_S+_1	Expectancy_Acq_S+_2	Expectancy_Acq_S+_3	Expectancy_Acq_S+_4	Expectancy_Acq_S+_5	Expectancy_Acq_S+_6	Expectancy_Acq_S+_7	Expectancy_Acq_S+_8	Expectancy_Acq_S+_9	Expectancy_Acq_S+_10	Expectancy_Acq_S+_11	Expectancy_Acq_S+_12	Expectancy_Acq_S-_1	Expectancy_Acq_S-_2	Expectancy_Acq_S-_3	Expectancy_Acq_S-_4	Expectancy_Acq_S-_5	Expectancy_Acq_S-_6	Expectancy_Acq_S-_7
1	V1=S+	h001	male	0	0	0	22	/	1	1	1	1	1	1	1	1	1	1	10	0	10	1	1		5	10	10	4	10	10	0	0	0	2	0	0	8	7	9	8	8	8	10	6	0	0	4	5	0
2	V2=S+	h002	female	0	0	0	17	/	1	1	1	1	1	3	8	1	1	1	8	0	10	0.8	1		2	2	0	0	0	0	3	7	10	1	5	6	6	7	2	7	5	8	0	0	1	0	2	6	2
3	V1=S+	h003	female	0	0	0	19	/	1	1	1	1	1	10	1	1	1	1	9	1	9	1	1		2	0	0	4	3	0	0	0	0	0	8	9	0	10	0	10	10	10	0	0	0	0	0	0	0
4	V2=S+	h004	male	0	0	0	20	/	1	1	10	100	1	3	1	1	1	1	7	1	9	0.777778	1		0	0	7	5	0	0	0	0	0	10	10	10	0	0	0	10	10	0	0	0	0	0	0	0	0
5	V2=S+	h005	male	0	0	0	54	/	1	1	1	10	1	1	1	1	1	1	9	1	9	1	1		5	4	4	6	5	6	5	6	7	9	9	10	10	10	10	10	7	0	8	6	3	2	1	0	0
6	V1=S+	h006	female	0	0	0	48	/	1	1	3	1	3	1	3	1	1	1	7	0	10	0.7	0		4	3	3	2	2	2	3	3	3	4	3	4	5	10	9	10	10	10	2	2	1	0	0	0	0
7	V1=S+	h007	male	0	0	0	49	/	3	3	3	3	3	3	8	8	8	8	0	0	10	0	0		0	0	0	0	0	0	0	0	0	0	0	0	0	0	0	4	10	10	0	0	0	0	2	0	0
8	V2=S+	h008	female	0	0	0	48	/	1	3	10	8	8	3	8	8	2	8	1	1	9	0.111111	0		2	3	3	2	6	5	3	3	3	7	7	7	8	9	10	10	9	9	6	6	6	6	6	6	6
9	V1=S+	h009	female	0	0	0	50	/	1	1	1	1	1	1	3	1	1	1	9	0	10	0.9	1		8	0	9	5	10	0	0	7	8	0	7	9	9	0	0	9	9	9	10	8	7	8	0	7	7
10	V2=S+	h010	female	0	0	0	63	/	8	8	8	1	8	8	8	8	8	8	1	0	10	0.1	0		6	3	2	2	6	7	1	2	2	7	9	9	4	5	4	10	7	5	1	1	1	1	9	7	6
11	V1=S+	h011	female	0	0	0	27	/	3	3	8	8	8	8	8	3	3	3	0	0	10	0	0		0	0	0	0	0	0	0	0	0	4	6	6	6	8	9	0	6	8	0	0	0	0	0	0	0
12	V2=S+	h012	female	0	0	0	43	/	1	1	1	1	8	2	8	1	1	8	6	0	10	0.6	0		0	0	0	6	0	10	0	0	0	0	10	10	10	0	5	10	0	0	10	10	0	10	10	10	10
13	V1=S+	h013	female	0	0	0	86	/	8	10	10	1	1	10	1	10	10	8	3	5	5	0.6	0		5	3	2	7	8	9	3	7	8	9	3	1	2	4	5	6	9	3	10	3	2	1	4	6	8
14	V2=S+	h014	female	0	0	0	53	/	1	1	1	10	8	10	1	3	1	1	6	2	8	0.75	0		0	0	3	4	2	6	0	0	0	0	0	0	0	0	0	0	0	0	3	6	8	10	9	7	5
15	V1=S+	h015	male	0	0	0	56	/	8	100	1	10	3	100	8	8	1	10	2	2	8	0.25	0		2	4	5	2	1	2	5	6	6	6	6	6	6	6	6	6	6	6	3	3	4	0	1	2	3
16	V2=S+	h016	female	0	0	0	20	/	1	1	1	1	1	8	1	100	1	1	8	0	10	0.8	1		2	1	0	7	1	0	0	2	1	7	5	0	4	0	2	7	8	7	0	5	0	0	3	0	0
17	V1=S+	h017	female	0	0	0	19	/	1	1	1	1	1	1	1	1	1	1	10	0	10	1	1		0	0	0	1	0	0	0	0	10	10	10	10	10	5	10	10	0	10	0	0	0	0	0	0	6
18	V2=S+	h018	female	0	0	0	23	/	8	1	1	1	1	1	1	1	3	2	7	0	10	0.7	0		5	0	0	5	2	0	0	5	8	4	5	8	9	9	9	9	8	8	0	0	0	0	0	0	0
19	V1=S+	h019	female	0	0	0	58	/	1	10	3	1	1	10	1	1	1	1	7	2	8	0.875	1		0	0	0	0	0	0	0	0	3	10	10	10	10	0	0	10	0	0	0	0	0	0	0	0	0
20	V2=S+	h020	female	0	0	0	24	/	1	1	3	1	1	1	100	1	1	100	7	0	10	0.7	0		2	0	2	5	0	0	0	0	4	5	7	5	6	6	7	7	7	8	0	0	0	0	0	0	0
21	V1=S+	h021	male	0	0	0	52	/	1	1	1	1	1	1	1	1	8	1	9	0	10	0.9	1		5	0	0	5	0	0	0	5	10	0	0	10	5	5	0	10	0	10	5	10	5	5	0	0	0
22	V2=S+	h022	female	0	0	0	46	/	1	1	1	1	1	1	1	1	1	1	10	0	10	1	1		6	0	0	4	0	0	0	0	4	2	7	0	8	5	6	2	3	3	0	0	0	0	0	0	0
23	V1=S+	h023	female	0	0	0	44	/	10	1	1	1	8	1	8	1	8	8	5	1	9	0.555556	0		4	2	0	0	0	0	4	4	5	5	3	2	3	3	3	3	3	3	0	0	0	0	0	0	0
24	V2=S+	h024	male	0	0	0	40	/	1	100	1	10	1	8	1	1	8	1	6	1	9	0.666667	0		1	5	2	1	8	3	0	1	9	8	1	0	10	10	0	10	10	10	3	8	0	0	0	0	0
25	V1=S+	h025	female	0	0	0	45	/	1	1	10	1	1	1	10	1	2	2	6	2	8	0.75	0		9	9	8	8	5	8	9	2	4	2	5	5	6	6	6	7	7	6	4	3	7	5	3	3	3
26	V2=S+	h026	female	0	0	0	49	/	1	1	1	1	1	1	1	1	1	1	10	0	10	1	1		5	5	0	5	5	5	1	1	1	0	9	9	9	9	9	10	7	10	5	7	5	1	0	1	0
27	V1=S+	h027	female	0	0	0	55	/	1	1	1	1	1	1	1	1	2	1	9	0	10	0.9	1		6	8	0	3	1	1	0	2	8	8	8	7	4	0	4	0	8	1	0	3	1	1	1	1	1
28	V2=S+	h028	female	0	0	0	28	/	1	1	1	1	1	1	1	1	1	2	9	0	10	0.9	1		5	5	1	5	1	0	0	5	0	0	4	7	10	10	6	8	9	10	0	0	0	0	0	0	0
29	V1=S+	h029	female	0	0	0	27	/	8	100	3	1	1	10	3	2	1	10	3	2	8	0.375	0		5	0	10	5	0	8	0	0	0	0	0	0	10	0	10	10	9	0	0	9	7	0	2	10	0
30	V1=S+	p001	female	1	1	2	66	PTSD (MDD)	1	3	8	3	8	3	8	3	8	3	1	0	10	0.1		0	0	0	1	1	0	0	2	0	0	0	0	0	2	0	0	0	0	0	0	0	0	0	0	0	0
31	V2=S+	p002	female	1	2	1	50	PDA (social anxiety disorder)	8	1	1	1	3	2	1	1	2	2	5	0	10	0.5		0	4	1	2	9	1	9	3	4	11	5	7	10	10	10	10	10	10	10	0	1	0	9	10	10	10
32	V2=S+	p003	female	1	1	1	42	Social anxiety disorder	1	1	1	1	1	1	1	1	8	1	9	0	10	0.9		1	0	0	0	0	0	0	0	0	0	0	0	0	0	4	0	0	10	10	0	0	0	0	0	0	0
33	V2=S+	p004	female	1	1	1	29	PTSD	10	1	3	3	3	3	3	1	10	3	2	2	8	0.25		0	0	0	0	0	0	0	0	1	0	2	0	2	3	5	0	2	3	3	1	1	2	2	3	3	2
34	V1=S+	p005	female	1	1	1	36	OCD (dysthymia)	3	1	8	1	8	1	1	1	8	1	6	0	10	0.6		0	5	5	5	5	5	0	0	5	10	5	0	0	5	5	0	0	6	7	0	7	0	0	0	0	0
35	V1=S+	p006	male	1	1	2	64	Social anxiety disorder (MDD)	1	1	1	1	1	1	1	1	1	1	10	0	10	1		1	5	1	0	0	0	0	0	10	10	10	10	10	0	10	0	10	0	10	2	0	0	0	0	0	0
36	V2=S+	p007	female	1	1	2	31	OCD (MDD)	1	1	3	1	1	2	1	1	3	1	7	0	10	0.7		1	5	5	5	5	5	5	0	0	0	0	5	10	10	7	8	8	8	9	0	0	0	0	0	0	0
37	V1=S+	p008	female	1	2	2	34	PDA (MDD)	1	1	1	1	1	1	1	1	8	10	8	1	9	0.888889		1	5	4	6	0	2	0	3	4	3	0	0	1	2	1	0	0	0	0	0	0	0	0	0	0	0
38	V1=S+	p009	female	1	1	1	34	OCD (Alcohol dependence, specific phobia, PTSD)	1	2	1	3	1	1	1	1	3	1	7	0	10	0.7		1	4	3	2	1	2	2	2	2	10	10	10	0	10	10	10	10	10	0	2	0	0	0	0	0	0
39	V2=S+	p010	male	1	1	2	50	OCD (MDD)	2	1	1	10	1	1	10	3	8	1	5	2	8	0.625		1	5	5	5	5	5	5	5	10	10	0	10	0	10	10	10	10	10	10	5	0	0	0	0	0	0
40	V2=S+	p011	male	1	2	1	24	PDA	10	8	1	3	1	1	3	3	1	2	4	1	9	0.444444		0	0	5	5	0	5	5	5	5	5	5	10	5	5	10	5	5	5	10	5	5	9	5	10	5	10
41	V1=S+	p012	female	1	2	2	31	PDA (hypochondriasis, MDD)	8	1	8	1	1	1	10	2	1	1	6	1	9	0.666667		1	5	2	5	6	5	4	0	10	0	10	10	10	0	10	10	10	0	0	5	5	3	0	0	0	0
42	V2=S+	p013	female	1	1	2	23	OCD (MDD)	1	3	3	1	2	1	1	1	1	1	7	0	10	0.7		1	0	0	0	0	0	0	0	0	10	9	0	8	10	10	0	0	10	10	0	0	0	0	0	0	0
43	V1=S+	p014	female	1	1	2	65	OCD (MDD)	1	1	1	1	1	1	1	1	1	1	10	0	10	1		1	4	0	0	5	0	0	0	10	10	10	5	5	10	10	10	10	10	10	10	0	0	0	0	0	0
44	V1=S+	p015	female	1	2	1	32	PDA	1	1	1	8	8	1	1	1	2	10	6	1	9	0.666667		1	1	0	0	1	0	0	0	5	2	7	9	5	7	9	10	10	9	9	1	1	1	1	0	0	0
45	V2=S+	p016	male	1	2	1	28	PDA	1	1	1	10	1	1	3	1	8	8	6	1	9	0.666667		1	0	1	0	5	2	1	0	10	10	7	5	7	8	8	0	8	10	10	0	0	0	0	0	0	0
46	V2=S+	p017	female	1	1	1	44	Anxiety disorder due to a general medical condition	3	1	3	1	1	10	1	3	1	1	6	1	9	0.666667		1	10	0	0	5	0	0	0	5	5	10	10	10	2	10	10	10	10	10	0	0	0	0	0	0	0
47	V1=S+	p018	female	1	1	2	26	PTSD (MDD)	1	2	1	1	2	1	1	1	1	3	7	0	10	0.7		1	6	0	0	8	0	0	0	0	6	6	7	7	8	8	8	10	7	7	0	0	0	0	0	0	0
48	V1=S+	p019	female	1	2	2	46	PDA (MDD)																	3	2	3	1	0	2	4	5	5	7	9	0	7	7	7	10	8	4	1	1	2	2	0	2	3
49	V2=S+	p020	female	1	2	1	39	PDA	3	1	1	8	1	8	1	1	1	8	6	0	10	0.6		0	5	4	5	5	5	5	7	5	7	3	5	7	3	7	7	3	5	7	6	7	6	4	6	7	4
50	V1=S+	p021	male	1	2	1	51	PDA	1	1	3	3	1	1	8	8	1	1	6	0	10	0.6		0	2	1	2	1	1	1	1	1	1	1	9	9	1	9	1	9	9	1	1	1	1	1	1	9	9
51	V1=S+	p022	female	1	1	2	37	GAD (MDD)	1	3	1	1	1	1	1	1	1	1	9	0	10	0.9		1	2	0	0	3	0	0	0	0	5	0	5	0	5	10	10	10	10	10	0	0	2	2	10	10	0
52	V2=S+	p023	female	1	2	2	39	PDA (MDD)	1	1	1	1	1	1	1	1	1	1	10	0	10	1		1	0	0	0	0	0	0	0	10	10	0	0	5	8	5	5	5	10	3	0	0	0	0	0	0	0
53	V2=S+	p024	male	1	2	2	34	PDA (Specific phobia, MDD)	1	1	8	8	1	1	1	1	1	1	8	0	10	0.8		1	5	1	5	5	4	6	6	10	10	10	10	10	10	10	5	9	10	5	4	3	0	0	0	0	0
54	V1=S+	p025	female	1	2	1	56	PDA	1	1	1	3	3	1	3	3	8	8	4	0	10	0.4		0	4	5	1	5	4	6	3	6	1	7	6	4	9	9	7	4	8	8	2	1	2	0	2	1	0
55	V1=S+	p026	female	1	2	2	25	PDA (Social anxiety disorder, MDD)	1	1	1	2	1	1	1	1	1	1	9	0	10	0.9		1	5	5	5	5	5	5	5	8	7	8	8	9	6	6	7	8	7	8	3	3	2	3	1	1	0
56	V2=S+	p027	male	1	2	2	44	PDA (OCD, MDD)	1	8	1	1	1	1	8	1	1	1	8	0	10	0.8		1	5	6	5	5	5	5	0	2	4	4	3	9	9	10	10	8	10	8	5	0	3	3	6	5	7
57	V2=S+	p028	male	1	2	1	62	PDA	3	1	3	1	8	8	10	3	8	2	2	1	9	0.222222		0	0	0	4	4	3	2	5	5	4	0	4	6	0	1	0	2	0	2	1	0	5	2	7	1	1
58	V1=S+	p029	female	1	2	1	56	PDA	1	1	1	2	8	1	1	1	1	8	7	0	10	0.7		1	0	0	0	0	0	0	0	0	10	10	0	10	10	10	10	0	10	10	0	0	0	0	0	0	0
59	V1=S+	p030	male	1	2	1	35	PDA (alcohol dependence)	2	2	10	8	1	3	2	3	1	1	3	1	9	0.333333		0	0	0	0	2	2	2	0	0	5	5	5	0	5	10	10	10	10	10	2	2	2	2	2	2	2
60	V2=S+	p031	male	1	1	1	62	Specific phobia																	0	0	0	5	0	0	0	0	0	0	0	5	10	5	7	10	5	10	9	3	1	3	0	0	0
61	V2=S+	p032	male	1	1	2	39	OCD (MDD)	3	3	8	8	8	8	3	3	1	1	2	0	10	0.2		0	0	1	0	5	6	0	0	0	0	0	9	6	0	0	0	8	7	8	0	0	0	0	9	8	0
62	V2=S+	p033	male	1	1	2	32	OCD (MDD, alcohol dependence)	1	8	1	3	1	8	8	1	1	1	6	0	10	0.6		0	3	3	0	3	0	0	0	4	5	8	9	8	8	9	9	9	8	9	0	0	0	0	0	0	0
63	V2=S+	p034	female	1	2	1	23	PDA (hypochondriasis)	1	1	1	1	1	1	1	1	2	1	9	0	10	0.9		1	5	5	5	5	5	5	5	5	5	5	5	5	10	10	0	10	10	10	8	9	7	5	0	0	0
64	V1=S+	p035	female	1	1	2	36	PTSD (specific phobia, MDD)	3	1	3	2	1	8	3	1	8	2	3	0	10	0.3		0	5	5	5	5	5	5	5	7	7	8	8	8	8	9	9	8	10	9	5	5	5	8	5	5	5
65	V1=S+	p036	male	1	1	1	56	Social anxiety disorder	3	1	1	1	1	1	1	1	1	2	8	0	10	0.8		1	5	5	5	5	5	5	5	5	10	10	10	10	10	10	10	10	10	10	5	5	5	5	5	0	0
66	V2=S+	p037	female	1	1	1	48	OCD	1	1	1	1	8	2	3	2	1	2	5	0	10	0.5		0	5	7	1	5	3	2	9	2	3	10	1	4	7	3	9	2	5	5	9	5	6	1	6	7	8
67	V2=S+	p038	female	1	1	1	56	Anxiety disorder due to a general medical condition	2	8	8	8	8	8	8	1	3	8	1	0	10	0.1		0	4	4	4	5	5	5	4	5	8	3	8	5	6	7	7	8	9	7	5	5	4	4	3	3	4
68	V2=S+	p039	female	1	1	1	29	Specific phobia	1	1	8	1	2	3	1	1	8	8	5	0	10	0.5		0	0	0	0	10	10	10	0	5	0	0	10	0	0	10	0	0	0	5	10	10	10	10	10	0	10
69	V2=S+	p040	male	1	1	2	59	Social anxiety disorder (sexual dysfunction NOS, MDD)	2	8	1	2	2	1	8	1	1	1	5	0	10	0.5		0	6	0	0	6	2	2	2	4	5	6	3	6	1	3	1	5	3	6	1	0	3	1	0	0	3
70	V2=S+	p041	male	1	1	2	52	PTSD (MDD)	8	8	8	2	1	8	8	1	2	1	3	0	10	0.3		0	5	1	1	3	3	3	1	1	10	10	6	6	7	10	10	10	10	10	3	9	8	8	4	3	6
71	V2=S+	p042	female	1	1	2	31	OCD (MDD)	1	1	1	1	8	1	10	1	1	1	8	1	9	0.888889		1	3	0	0	3	0	0	0	10	10	10	0	8	0	9	10	10	10	10	0	0	0	6	0	0	10
72	V2=S+	p043	male	1	1	1	30	Social anxiety disorder	3	2	1	1	1	1	8	1	3	1	6	0	10	0.6		0	5	5	5	5	5	5	5	5	0	0	0	10	0	5	5	5	5	5	5	0	0	0	0	0	10
73	V2=S+	p044	male	1	1	2	34	OCD (MDD)	1	2	1	1	6	6	1	8	2	6	4	0	10	0.4		0	5	5	7	5	5	5	5	5	5	8	8	7	0	9	0	0	10	0	8	5	0	0	0	0	9
74	V1=S+	p045	male	1	2	2	62	PDA (MDD, PTSD)	3	8	8	8	3	3	8	8	8	8	0	0	10	0		0	0	5	5	5	5	5	5	5	10	10	5	10	5	5	10	0	5	10	5	5	5	5	5	10	10
75	V2=S+	p046	female	1	1	1	25	Social anxiety disorder	1	1	1	8	1	8	10	100	1	10	5	2	8	0.625		1	5	5	1	5	1	0	0	0	10	5	10	5	10	10	10	5	5	10	0	0	0	0	0	0	0
76	V2=S+	p047	male	1	2	2	30	PDA (MDD)	2	1	8	8	8	8	8	8	8	8	1	0	10	0.1		0	4	4	4	2	2	2	6	7	2	9	7	0	9	8	2	8	4	7	2	2	6	0	4	0	0
77	V2=S+	p048	female	1	2	2	60	PDA (MDD)	8	8	8	3	8	1	8	8	8	2	1	0	10	0.1		0	5	5	5	5	5	5	5	6	8	9	6	8	9	3	8	7	9	9	5	5	5	5	5	5	5
78	V2=S+	p049	female	1	2	2	34	PDA (MDD)	1	1	1	3	1	1	3	1	1	1	8	0	10	0.8		1	5	5	5	5	5	5	5	5	5	5	5	5	5	5	5	5	10	10	5	5	10	10	5	5	5
[truncated: 34 more columns]

## Sheet: AMT-codes
AMT-code	Corresponding memory
1	specific (event that occured once and losted no longer than 2 hours)
2	extended (event that lasted longer than 24 hours)
3	categoric (event that ook place more than once, i.e. category of events)
6	same event (same memory is given to more than one cue-word; participants were specifically instructed not to do this)
8	No memory (the given response does not refer to a memory, but is a reflection about the present or the future, or consists of a semantic associtation, e.g. to the cue word 'proud', response 'my mother')
10	No response is given within the time limit of 60 seconds
100	Incomplete memory (insufficient information is provided within the time limit of 60 seconds to code memory)
